# Supplementary material for: Lack of Association of Polymorphism Located Upstream of ABCA1 (rs2472493), in FNDC3B (rs7636836), and Near ANKRD55–MAP3K1 Genes (rs61275591) in Primary Open-Angle Glaucoma Patients of Saudi Origin
Source: Genes (Basel). 2023 Mar 13;14(3):704. doi: 10.3390/genes14030704 (PMC10048255; doi:10.3390/genes14030704)
Supplement: Supplementary file 1 [file genes-14-00704-s001.zip]

Archive with 1 entries (1 files):
- genes-2226825-supplementary.pdf
